# Supplementary material for: Multidrug tolerance conferred by loss-of-function mutations in anti-sigma factor RshA of Mycobacterium abscessus
Source: Antimicrob Agents Chemother. 2024 Oct 29;68(12):e01051-24. doi: 10.1128/aac.01051-24 (PMC11619451; doi:10.1128/aac.01051-24)
Supplement: Data Set S1 — Detection of rshA polymorphisms among 10,000 genomes publicly available. [file aac.01051-24-s0001.xlsx]

## Sheet: S DATA 1_column legend
Column legend
1. SRA_ID: unique identifier (accession number) for a sequence data stored in the Sequence Read Archive (SRA) database.
2.ORGANISM: the species/subspecies from which the sequencing data was obtained.
3. SUBMITTED_BY: the institution that submitted the sequencing data.
4. CHROM: refers to the chromosome on which a particular variant or mutation is located. Lists the accession number for the reference genome.
5. POS: refers to the position of the variant on the reference genome.
6. REF: the nucleotide base(s) that is present in the reference genome at a specific position.
7. ALT: the alternative base(s) that differ from the refference base at the same position.
8. QUAL: quality score of the variant call.
9. GENE: the gene that harbors the varaint.
10. HGVS_C: describes variant effect on the nucleotide sequence.
11. HGVS_P: describes variant effect on the amino acid sequence.
12. EFFECT: describes the impact of a variant on the gene and its encoded protein.

## Sheet: S DATA 1_rshA polymorphisms
SRA_ID	ORGANISM	SUBMITTED_BY	CHROM	POS	REF	ALT	QUAL	GENE	HGVS_C	HGVS_P	EFFECT
ERR1045683	Mycobacteroides abscessus subsp. massiliense	The Wellcome Trust Sanger Institute	CU458896.1	3587619	GCCCGCTGCTGGATAACA	GCCCGCTGCTGGATAACACCCGCTGCTGGATAACA	214.865	MAB_3542c	c.278_279insTGTTATCCAGCAGCGGG	p.Ala99fs	frameshift_variant
ERR1045684	Mycobacteroides abscessus subsp. massiliense	The Wellcome Trust Sanger Institute	CU458896.1	3587619	GCCCGCTGCTGGATAACA	GCCCGCTGCTGGATAACACCCGCTGCTGGATAACA	210.022	MAB_3542c	c.278_279insTGTTATCCAGCAGCGGG	p.Ala99fs	frameshift_variant
ERR1045689	Mycobacteroides abscessus subsp. massiliense	The Wellcome Trust Sanger Institute	CU458896.1	3587619	GCCCGCTGCTGGATAACA	GCCCGCTGCTGGATAACACCCGCTGCTGGATAACA	174.976	MAB_3542c	c.278_279insTGTTATCCAGCAGCGGG	p.Ala99fs	frameshift_variant
ERR349269	Mycobacteroides abscessus subsp. abscessus	The Wellcome Trust Sanger Institute	CU458896.1	3587641	TC	TCC	69.5512	MAB_3542c	c.272_273insG	p.Thr92fs	frameshift_variant
ERR349303	Mycobacteroides abscessus subsp. abscessus	The Wellcome Trust Sanger Institute	CU458896.1	3587641	TC	TCC	100.739	MAB_3542c	c.272_273insG	p.Thr92fs	frameshift_variant
ERR373980	Mycobacteroides abscessus subsp. abscessus	The Wellcome Trust Sanger Institute	CU458896.1	3587641	TC	TCC	228.379	MAB_3542c	c.272_273insG	p.Thr92fs	frameshift_variant
SRR12051850	Mycobacteroides abscessus subsp. abscessus	National Jewish Health	CU458896.1	3587638	TGG	TGGG	228.405	MAB_3542c	c.274_275insC	p.Thr93fs	frameshift_variant
ERR119100	Mycobacteroides abscessus	The Wellcome Trust Sanger Institute	CU458896.1	3587808	C	T	228.248	MAB_3542c	c.107G>A	p.Cys36Tyr	missense_variant
ERR5414012	Mycobacteroides abscessus ATCC 19977	University of Oxford, Nuffield Department of Medicine (NDM)	CU458896.1	3587808	C	T	225.426	MAB_3542c	c.107G>A	p.Cys36Tyr	missense_variant
SRR14736622	Mycobacteroides abscessus	Children's Hospital of Philadelphia	CU458896.1	3587755	A	G	225.417	MAB_3542c	c.160T>C	p.Cys54Arg	missense_variant
